# Supplementary material for: Oscillations in the near-field feeding current of a calanoid copepod are useful for particle sensing
Source: Sci Rep. 2019 Nov 28;9:17742. doi: 10.1038/s41598-019-54264-1 (PMC6882890; doi:10.1038/s41598-019-54264-1)
Supplement: Supplementary file 5 — Dataset 1 [file 41598_2019_54264_MOESM5_ESM.xls]

## Sheet: Sheet1
16	1	419.884	449.246
16	2	419.95	449.275
16	3	418.182	447.712
16	4	415.288	447.847
16	5	414.681	446.25
16	6	412.152	447.045
16	7	411.327	446.618
16	8	411.151	446.642
16	9	410.942	446.493
16	10	409.597	445.961
16	11	407.773	444.455
16	12	405.984	443.694
16	13	404.292	443.2
16	14	401.597	441.925
16	15	399.551	441.936
16	16	397.226	441.823
16	17	394.542	441.278
16	18	392.515	441.221
16	19	390.058	440.058
16	20	388.337	440.523
16	21	386.885	440.615
16	22	385.532	440.342
16	23	385.473	441.041
16	24	384.222	441.389
16	25	383.043	441.043
16	26	382.541	439.986
16	27	379.952	440.53
16	28	378.758	439.136
16	29	376.592	438.094
16	30	374.49	438.205
16	31	371.119	436.902
16	32	367.113	437.201
16	33	364.48	436.709
16	34	363.017	436.731
16	35	361.423	436.272
16	36	360.183	436.42
16	37	358.887	436.75
16	38	356.775	437.889
16	39	355.99	438.76
16	40	354.674	438.419
16	41	353.984	438.943
16	42	352.461	438.819
16	43	350.498	439.243
16	44	348.232	439.008
16	45	346.822	438.572
16	46	344.023	438.073
16	47	341.753	437.616
16	48	340.235	437.381
16	49	338.721	437.838
16	50	337.711	437.5
16	51	335.766	437.831
16	52	334.927	438.805
16	53	333.529	439.184
16	54	333.034	440.701
16	55	331.9	441.078
16	56	329.455	441.195
16	57	328.551	442.378
16	58	327.608	442.77
16	59	324.528	442
16	60	321.652	441.112
16	61	317.87	440.833
16	62	314.971	440.706
16	63	313.058	440.768
16	64	311.547	440.469
16	65	309.013	440.933
16	66	306.781	442.891
16	67	305	444
16	68	304.016	444.581
16	69	300.848	445.022
16	70	300.446	445.215
16	71	298.765	445.324
16	72	297.703	445.109
16	73	295.412	446.044
16	74	294.362	446.362
16	75	291.442	446.07
16	76	289.875	446.312
16	77	288.67	446.67
16	78	287.979	447.083
16	79	286.586	448.103
16	80	285.115	447.845
16	81	283.792	448.358
16	82	281.962	449.094
16	83	280.566	450.377
16	84	279.537	451.074
16	85	278.208	451.5
16	86	276.276	452.019
16	87	275.818	452.691
16	88	272.961	453.039
16	89	271.537	452.75
16	90	270.397	452.995
16	91	269.307	453.16
16	92	267.429	454.159
16	93	266.09	453.718
16	94	263.783	455.317
16	95	262.65	455.025
16	96	261.649	455.469
16	97	258.771	457.486
16	98	257.559	457.721
16	99	254.31	460.09
16	100	259.125	457.125
16	101	253.25	460.875
16	102	252.125	460.875
20	1	491.429	436.694
20	2	491.708	436.896
20	3	489.688	436.396
20	4	487.8	436.35
20	5	486.13	436.435
20	6	485.327	435.755
20	7	484.051	434.026
20	8	481.759	432.926
20	9	481.351	431.351
20	10	478.535	429.884
20	11	476.938	428.667
20	12	474.385	428.205
20	13	472.944	427.167
20	14	470.78	426.96
20	15	468.5	426.729
20	16	466.902	426.732
20	17	463.346	426.462
20	18	461.333	426.98
20	19	459.444	426.667
20	20	457.882	425.471
20	21	456.731	424.904
20	22	455.661	423.696
20	23	455.441	423.271
20	24	453.203	421.441
20	25	450.519	418.981
20	26	447.776	417.959
20	27	445.391	417.022
20	28	443.118	416.627
20	29	440.556	416.037
20	30	437.167	416.204
20	31	434.632	416.658
20	32	432.255	416.235
20	33	428.235	417.147
20	34	427.213	415.532
20	35	425.5	415
20	36	424.81	416.254
20	37	425.158	415.702
20	38	423.804	413.607
20	39	420.963	411.352
20	40	418	409.583
20	41	414.782	408.091
20	42	410.821	407.571
20	43	406.776	406.483
20	44	403.648	406.315
20	45	401.037	405.537
20	46	397.481	406.577
20	47	394.039	406.431
20	48	392.266	405.469
20	49	390.38	405.12
20	50	389.298	405.175
20	51	387.815	405.352
20	52	387.346	406.712
20	53	385.844	408.467
20	54	383.621	406.483
20	55	379.661	405.29
20	56	375.471	404.059
20	57	371.577	402.231
20	58	367.18	401.82
20	59	363.447	401.298
20	60	359.847	401.051
20	61	356.776	400.448
20	62	353.205	399.682
20	63	351.762	399.492
20	64	350.938	398.396
20	65	349.487	399.231
20	66	347.967	399.475
20	67	342.667	404.154
20	68	341.844	406.188
20	69	336.592	406.972
20	70	335.639	405.667
20	71	331.097	406.839
20	72	326.8	404.525
20	73	324.176	404.559
20	74	320.75	403
20	75	317.5	402
20	76	315.5	402.5
20	77	313.5	401.75
20	78	311.5	401.5
20	79	310.5	402
20	80	307.811	403.514
20	81	306.146	403.756
20	82	303	405.093
20	83	300.091	407.182
20	84	296.684	410.632
20	85	294.162	411.081
20	86	290.778	410.63
20	87	287.538	410.128
20	88	299	408
20	89	285.75	410
20	90	283.176	409.392
20	91	281.562	410.531
20	92	279.5	409.548
20	93	279	410.5
20	94	275.423	412.385
20	95	274.75	412.5
20	96	271.5	414.25
20	97	273.731	413.923
20	98	268.138	414.621
20	99	266	416.5
20	100	263	416.75
20	101	261.75	417
20	102	258.926	417.037
20	103	256.425	417.525
23	1	412.378	424.23
23	2	411.916	423.866
23	3	410.591	423.576
23	4	407.338	423.221
23	5	406.061	422.576
23	6	404.305	422.117
23	7	402.492	422.477
23	8	401.905	422.135
23	9	401.565	421.859
23	10	400.833	421.333
23	11	397.491	420.014
23	12	394.442	418.848
23	13	391.573	417.374
23	14	387.717	416.736
23	15	384.849	416.623
23	16	381.532	416.452
23	17	378.349	415.691
23	18	375.679	415.714
23	19	374.5	415.537
23	20	372.283	415.038
23	21	371.129	415.274
23	22	369.554	416.357
23	23	367.639	417.417
23	24	367.065	419.032
23	25	365.683	418.195
23	26	363.851	417.915
23	27	360.402	416.559
23	28	357.091	416.159
23	29	353.83	415.745
23	30	352.244	415.585
23	31	348.211	415.395
23	32	346.341	415.477
23	33	343.61	415.195
23	34	341.111	414.778
23	35	339.62	413.68
23	36	337.875	413
23	37	334.996	414.839
23	38	333.532	416.314
23	39	332.125	417.75
23	40	331.158	419.974
23	41	326.308	421.192
23	42	324.156	420.438
23	43	321.75	419.432
23	44	319.2	420.7
23	45	312.462	420.115
23	46	311.769	419.308
23	47	304.8	420.6
23	48	329.625	420.125
23	49	316.25	420.375
23	50	313.75	419.875
23	51	308.75	419.75
23	52	307.25	419.75
23	53	302.667	420.833
23	54	300.667	422.333
23	55	297.667	423.667
23	56	287.167	426
23	57	285.833	425.5
23	58	283.333	425
23	59	273.333	428.167
23	60	264.5	432.5
23	61	263	432.167
23	62	260.333	432
23	63	299.234	422.681
23	64	295.889	424.667
23	65	296.111	426.185
23	66	291.559	425.765
23	67	290	426.8
23	68	281.033	426.767
23	69	280.333	426.1
23	70	277.7	425.85
23	71	273.735	427.088
23	72	260.481	433.593
23	73	256.516	432
23	74	244.427	437.531
23	75	268.389	430.667
23	76	266.833	431.167
23	77	258.167	433.167
23	78	255.5	433
23	79	254.667	433.333
23	80	252.333	434
23	81	251.167	435.667
23	82	248.833	435.167
23	83	247	436.167
23	84	242.667	437.833
23	85	239.833	438.333
23	86	237.667	439.167
23	87	237.5	439.167
23	88	235.5	440.667
23	89	233.5	441.333
23	90	232.333	441
23	91	230.667	441.833
23	92	228.5	441.667
23	93	227.333	442.833
23	94	226.167	443.5
23	95	224.167	443.667
23	96	222.667	445
23	97	222	445.333
23	98	219.333	446.333
23	99	217.925	447.517
23	100	217.167	447.333
23	101	215.5	448.333
23	102	214.333	448.667
27	1	596.672	418.623
27	2	596.413	418.429
27	3	594.594	418.536
27	4	593.266	418.25
27	5	591.849	418.082
27	6	589.808	417.423
27	7	587.857	416.317
27	8	586.118	415.515
27	9	583.877	414.692
27	10	583.03	414.642
27	11	580.029	413.362
27	12	579.266	413.234
27	13	577.059	412.25
27	14	575.154	412.123
27	15	573.467	411.9
27	16	571.234	411.547
27	17	570.593	411.617
27	18	568.616	411.534
27	19	566.835	411.443
27	20	565.439	410.707
27	21	563.2	409.835
27	22	562.074	408.815
27	23	559.82	407.888
27	24	558.093	407.733
27	25	556.662	406.525
27	26	553.627	406.277
27	27	551.779	405.074
27	28	550.734	404.828
27	29	548.656	404.672
27	30	546.308	404.192
27	31	544.6	404.092
27	32	542.286	403.804
27	33	541.227	403.733
27	34	538.717	404.517
27	35	537.739	403.261
27	36	535.293	402.276
27	37	533.541	401.443
27	38	530.35	400.683
27	39	527.5	398.78
27	40	524.323	397.484
27	41	521.712	396.885
27	42	519.611	396
27	43	517.393	395.375
27	44	514.797	395.339
27	45	513.032	394.774
27	46	510.612	395.163
27	47	509.069	395.483
27	48	507.279	396.066
27	49	505.765	396.078
27	50	504.778	395.556
27	51	502.651	394.063
27	52	499.707	391.517
27	53	495.609	389.953
27	54	492.778	388.111
27	55	489.387	386.726
27	56	485.625	386.236
27	57	481.578	385.031
27	58	478.6	384.543
27	59	476.885	384.679
27	60	473.317	384.467
27	61	471.115	385.135
27	62	469.109	385.836
27	63	467.63	387.333
27	64	467.019	388.019
27	65	467.169	387.203
27	66	464.309	384.091
27	67	454.038	378.83
27	68	446.857	376.349
27	69	441.104	374.438
27	70	434.375	372.479
27	71	429.972	372.194
27	72	425.55	370.9
27	73	421.796	370.571
27	74	418.23	371.77
27	75	415.515	372.621
27	76	413.167	374.924
27	77	412.207	374.397
27	78	411.969	373.8
27	79	410.75	374.188
27	80	407.81	377.103
27	81	402.465	377.535
27	82	393.5	372.5
27	83	385.259	370.519
27	84	376.833	366.167
27	85	369.846	365.192
27	86	361.5	361.167
27	87	355.167	359.5
27	88	349.833	358.167
27	89	344.833	356.833
27	90	341.833	355.5
27	91	339.167	354.833
27	92	338.833	355.5
27	93	338.833	355.5
27	94	337.833	356.5
27	95	333.167	355.833
27	96	330.833	356.167
27	97	326.167	361.5
27	98	320.5	363.5
27	99	314.833	362.167
27	100	309.167	359.5
27	101	305.833	358.833
27	102	298.5	357.833
27	103	293.833	357.167
28	1	651.293	412.017
28	2	651.306	412.755
28	3	649.957	411.87
28	4	648.205	412.068
28	5	647.679	412.054
28	6	645.975	411.175
28	7	643.744	410.974
28	8	642	410.863
28	9	641.179	410.231
28	10	639	409.907
28	11	637.574	409.021
28	12	635.73	409.081
28	13	633.75	408.25
28	14	632.98	408.42
28	15	631.239	408.13
28	16	629.909	408.023
28	17	628.558	407.673
28	18	627.083	407.521
28	19	625.8	407.275
28	20	623.895	407.5
28	21	622.833	406.952
28	22	620.542	406.068
28	23	618.983	405.932
28	24	617.585	405.698
28	25	615.543	404.891
28	26	613.266	404.75
28	27	611.14	404.561
28	28	610.551	403.571
28	29	607.821	403.538
28	30	606.825	403.325
28	31	605.774	403.484
28	32	603.925	402.7
28	33	602.429	402.381
28	34	601.167	402
28	35	599.026	402.132
28	36	597.851	401.681
28	37	596.114	400.591
28	38	594.455	400.818
28	39	591.727	399.818
28	40	589.75	398.667
28	41	587.918	398.653
28	42	586.771	397.771
28	43	584.288	397.558
28	44	582.951	396.585
28	45	581.167	397.024
28	46	579.333	396.941
28	47	577.2	396.6
28	48	575.491	396.283
28	49	574.962	396.385
28	50	573.5	396
28	51	571.453	395.844
28	52	569.854	394.562
28	53	567.291	394.218
28	54	564.696	392.978
28	55	562.661	392.097
28	56	560.816	391.837
28	57	557.804	390.765
28	58	556.121	389.828
28	59	553.722	390.167
28	60	552.449	389.681
28	61	550.67	390.179
28	62	548.62	389.944
28	63	546.6	389.58
28	64	545.607	389.518
28	65	544	389.472
28	66	542.561	388.579
28	67	536.705	386.545
28	68	534.473	384.218
28	69	531.014	384.714
28	70	527.51	383.647
28	71	525.5	382.588
28	72	522.72	381.96
28	73	520.851	381.596
28	74	517.577	381.923
28	75	516.648	381.685
28	76	514.224	382.449
28	77	513.264	382.34
28	78	512.732	382.732
28	79	511.7	382.06
28	80	509.25	380.727
28	81	506.1	378.667
28	82	501.566	377.848
28	83	498.486	376.554
28	84	495.028	375.296
28	85	490.691	374.055
28	86	487.609	371.978
28	87	484.898	371.864
28	88	481.471	370.588
28	89	480	370.5
28	90	475.828	373.034
28	91	474.923	373.269
28	92	473.321	374.679
28	93	473.577	376.885
28	94	473.026	374.128
28	95	470.667	370.5
28	96	464.667	367.333
28	97	458.833	366.167
28	98	452.5	363.667
28	99	447.167	361.667
28	100	441.167	360.667
28	101	436	359.833
28	102	432	359.167
28	103	428.667	358.667
29	1	708.172	408.797
29	2	708.131	408.738
29	3	707.289	408.689
29	4	705.641	408.679
29	5	704.352	408.63
29	6	703.268	408.179
29	7	701.812	408.016
29	8	699.542	407.875
29	9	698.878	407.184
29	10	697.269	407.654
29	11	695.667	407.255
29	12	695.019	406.615
29	13	692.372	406.256
29	14	691.391	406.239
29	15	690.4	406
29	16	689.327	405.942
29	17	687.826	405.891
29	18	687.061	405.51
29	19	685.673	405.827
29	20	683.625	405.804
29	21	682.615	405.269
29	22	681.245	405.163
29	23	679.809	404.957
29	24	677.5	404.481
29	25	676.759	404.222
29	26	674.923	403.731
29	27	673.439	403.298
29	28	672.22	403.44
29	29	670.133	403.45
29	30	669.265	403.551
29	31	667.909	403.164
29	32	666.915	402.362
29	33	664.686	402.706
29	34	663.69	402.914
29	35	662.571	402.107
29	36	660.054	401.571
29	37	659.12	401.16
29	38	657.302	401.453
29	39	655.698	401.132
29	40	654.721	400.82
29	41	653.447	400.021
29	42	651.245	399.887
29	43	649.879	399.983
29	44	648.413	399.413
29	45	646.686	399.078
29	46	645.66	398.943
29	47	643.627	399.118
29	48	642.194	398.952
29	49	641.321	398.547
29	50	639.566	397.868
29	51	638.071	398.129
29	52	636.919	397.597
29	53	634.526	397.719
29	54	632.968	396.921
29	55	631.5	396.5
29	56	629.385	396.077
29	57	628	395.571
29	58	625.979	395.319
29	59	624.062	395.406
29	60	622.868	395.113
29	61	621.167	395.033
29	62	619.5	394.79
29	63	619.017	394.4
29	64	617.638	394.188
29	65	615.529	393.956
29	66	614.474	393.544
29	67	610.785	392.277
29	68	608.394	391.775
29	69	606.642	391.403
29	70	603.825	390.632
29	71	602.14	390.772
29	72	600.78	390.983
29	73	598.645	389.726
29	74	597.382	390.353
29	75	596.308	389.523
29	76	594.646	389.292
29	77	593.083	389.5
29	78	591.325	389.538
29	79	589.118	388.868
29	80	588.727	388.509
29	81	586.842	387.561
29	82	584.279	387.344
29	83	582.229	386.836
29	84	579.635	386.413
29	85	577.483	385.362
29	86	575.396	384.811
29	87	574.082	385.23
29	88	571.365	384.667
29	89	569.925	384.582
29	90	567.758	384.379
29	91	566.973	385.067
29	92	565.286	384.302
29	93	563.639	384.164
29	94	562	383.866
29	95	560.014	382.764
29	96	557.211	381.842
29	97	554.419	380.597
29	98	551.871	379.516
29	99	549.2	379.5
29	100	546.897	378.759
29	101	544.127	377.927
29	102	542.689	377.77
29	103	540.154	377.708
35	1	408.118	390.441
35	2	407.357	390.357
35	3	405.25	388.5
35	4	403.75	387.25
35	5	403	386
35	6	402.121	386.697
35	7	402.714	386.5
35	8	403.452	386.677
35	9	403.9	387.4
35	10	403.432	388.459
35	11	403.456	391
35	12	402.113	391.028
35	13	399.706	390.549
35	14	399.077	389.731
35	15	395.315	390.593
35	16	391.564	389.364
35	17	391.038	386
35	18	387.359	384.359
35	19	385.071	382.619
35	20	384.72	382
35	21	384.792	383.333
35	22	383.31	384.667
35	23	385.207	385.483
35	24	385.636	387.152
35	25	386.429	388.571
35	26	385.628	390.186
35	27	384.512	390.651
35	28	383.932	391.114
35	29	381.639	390.833
35	30	377.769	389.872
35	31	374.022	387.444
35	32	369.921	384.763
35	33	368.586	383.069
35	34	365.968	382.452
35	35	365.706	383.412
35	36	364.148	383.519
35	37	364.704	385.556
35	38	363.581	388.814
35	39	363.147	390.324
35	40	362.839	392.097
35	41	362.528	393.583
35	42	361.909	394.909
35	43	360.25	394.893
35	44	358.439	395.512
35	45	354.641	394.949
35	46	351.633	390.733
35	47	347.943	388.971
35	48	346.71	388.258
35	49	344.8	387.629
35	50	343.763	388
35	51	342	389.719
35	52	340.4	389.675
35	53	338.25	393.25
35	54	337.519	397.63
35	55	336.69	397.952
35	56	335	400.2
35	57	333.074	402.741
35	58	330.581	404.355
35	59	328.54	404.32
35	60	325.98	402.082
35	61	323	400.875
35	62	322.4	398.04
35	63	320.667	397.061
35	64	320	396.5
35	65	318	397
35	66	309.75	403.25
35	67	315.5	398.857
35	68	311.704	402.222
35	69	307.2	406.4
35	70	306	407.071
35	71	303.306	408.408
35	72	302	408.679
35	73	299.429	409.653
35	74	299.1	409.15
35	75	296.647	408.618
35	76	295.568	408.162
35	77	295.116	407.605
35	78	293.5	406.75
35	79	291.45	408.375
35	80	289.744	409.154
35	81	287.659	411.024
35	82	285.429	412.333
35	83	284.189	413.189
35	84	281.95	414.525
35	85	280.414	415.931
35	86	278.647	416.618
35	87	277.286	417.119
35	88	274.593	418.074
35	89	273.357	417.69
35	90	272.324	417.912
35	91	271.529	418.059
35	92	270.545	417.727
35	93	268.37	417.804
35	94	266.735	418.029
35	95	265.079	419.605
35	96	263.364	420.614
35	97	262.295	421.182
35	98	259.325	422.85
35	99	258.629	423.429
35	100	255.844	424.969
35	101	254.75	425.321
35	102	253.438	426.5
35	103	251.548	426.839
38	1	210.4	382.073
38	2	210.553	381.936
38	3	209.312	382.656
38	4	207.4	382.5
38	5	205.837	383.442
38	6	203.357	384.119
38	7	202.116	385.163
38	8	199.047	385.14
38	9	197.333	385.978
38	10	194.488	386.902
38	11	192.18	388.28
38	12	189.773	388.773
38	13	187.946	389.643
38	14	186.564	390.077
38	15	185.194	390.361
38	16	182.649	390.919
38	17	181.262	391.286
38	18	179.939	392.102
38	19	178.977	392.488
38	20	176.412	392.922
38	21	175.152	393.13
38	22	173.133	394.433
38	23	171.561	394.683
38	24	169.775	395.225
38	25	167.717	396.13
38	26	166.234	397.17
38	27	163.636	397.682
38	28	162.615	397.795
38	29	161.333	398.167
38	30	159.467	399.333
38	31	159.04	400.44
38	32	156	400.182
38	33	154.333	401.556
38	34	153.262	401.262
38	35	152	401.614
38	36	149.833	402.429
38	37	148.523	402.795
38	38	146.909	403.242
38	39	145.49	404.898
38	40	143.618	404.818
38	41	142.789	405.158
38	42	140.053	405.807
38	43	139.192	406.154
38	44	137.829	405.657
38	45	135.413	407.152
38	46	135	407.5
38	47	133.452	407.857
38	48	131.861	408.306
38	49	130.396	409
38	50	128.967	408.933
38	51	128.167	409.833
38	52	124.5	410.5
38	53	126.867	410.567
38	54	122.75	412
38	55	121.787	413.362
38	56	119.167	412.667
38	57	118.676	413.054
38	58	117.346	413.423
38	59	115.833	413.833
38	60	114.25	414.219
38	61	112.8	414.971
38	62	111.667	414.333
38	63	109.675	415.875
38	64	109.343	417.029
38	65	107	417.1
38	66	106.387	416.484
38	67	103.424	418.818
38	68	100.558	419.186
38	69	98.3214	420.75
38	70	95.5882	421.324
38	71	95.2571	421.114
38	72	91.8846	422.077
38	73	91.3404	422.787
38	74	90.2812	422.844
38	75	87.4878	423.78
38	76	86.8857	424.057
38	77	84.0833	424.889
38	78	80.7931	426.724
38	79	80.1539	426.346
38	80	79.0769	426.744
38	81	69.4667	430.5
38	82	68.5625	430.5
38	84	103.167	418.667
38	85	99.5	420
38	86	94.5	420.833
38	87	89.5	422.667
38	88	86.6667	424
38	89	83.3333	424.667
38	90	78.1667	426.667
38	91	77	427.5
38	92	75.1667	428.167
38	93	74.1667	428.167
38	94	72.5	429.167
38	95	71.1667	429.167
38	96	69.5	430.167
38	97	67.1667	431
38	98	66	431.333
38	99	64.5	431.5
38	100	63.1667	432.333
38	101	61.8333	433
38	102	61	433.333
38	103	57.6667	434.5
41	1	164.294	360.529
41	2	164.163	360.531
41	3	162.615	361.423
41	4	161.571	361.163
41	5	159.468	362.277
41	6	157.694	363.245
41	7	156.235	363.176
41	8	154.325	363.775
41	9	152.426	364.319
41	10	150.435	364.609
41	11	148.949	365.322
41	12	146.462	365.231
41	13	145.424	365.661
41	14	143.443	366.623
41	15	141.85	367.133
41	16	140.121	367.466
41	17	139.125	367.083
41	18	138.311	367.733
41	19	135.643	368.964
41	20	134.97	368.776
41	21	132.55	369.9
41	22	131.44	369.22
41	23	129.75	370.114
41	24	127.517	371.267
41	25	126.016	371.581
41	26	125.241	371.552
41	27	123.519	371.596
41	28	121.448	372.466
41	29	120.395	372.289
41	30	119.22	373.38
41	31	117.763	373.789
41	32	116.447	374.043
41	33	114.667	373.513
41	34	113.35	374.967
41	35	112.569	375.118
41	36	109.844	375.533
41	37	109.605	375.474
41	38	107.507	376.087
41	39	104.714	376
41	40	104.054	377.054
41	41	103.618	377.164
41	42	101.981	377.463
41	43	99.6364	378.045
41	44	99.4091	378.273
41	45	97.6324	378.75
41	46	95.9231	378.788
41	47	94.2537	378.94
41	48	94.5882	379.373
41	49	91.9375	381.062
41	50	91.1875	380.141
41	51	90.4035	380.965
41	52	88.0213	381.17
41	53	87.0179	382.679
41	54	85.8775	382.98
41	55	84.3818	383.727
41	56	83.2407	384.259
41	57	81.1951	383.341
41	58	80.1667	382.833
41	59	78.6889	385.178
41	60	77.303	386.697
41	61	76.28	386.64
41	62	74.7708	385.833
41	63	73.4762	386.262
41	64	72.7021	385.702
41	65	70.2333	386.8
41	66	69.0222	386.467
41	67	66.4242	387.515
41	68	65.3103	388.31
41	69	64.6585	387.39
41	70	63.3333	387.978
41	71	62	388.806
41	72	60.9286	389.214
41	73	58.8421	389.026
41	74	58.5714	388.571
41	75	58.08	389.24
41	76	56.1429	389.229
41	77	55.1364	390.568
41	78	54	390.649
41	79	53.5484	390.839
41	80	51.6852	392.074
41	81	51.3929	390.464
41	82	48.9091	391.121
41	83	48.5769	391.385
41	84	47.2414	391.621
41	85	45.6923	393.885
41	86	44.0882	393.941
41	87	42.3636	393.394
41	88	42.1163	392.907
41	89	41.5	393.167
41	90	39.8462	393.641
41	91	38.6429	394.571
41	92	37.2258	395.968
41	93	35.8333	394.833
41	94	34.5	394.833
41	95	34.6842	395.289
41	96	32.8824	395.912
41	97	32.1667	395.5
41	98	29.7333	396.633
41	99	29.5	395.833
41	100	28.5385	396.808
41	101	26.9667	397.867
41	102	25.2308	398.179
41	103	26.8333	397.5
42	1	681.809	345.979
42	2	681.952	346.333
42	3	681.357	345.976
42	4	678.586	347.172
42	5	678.059	346.5
42	6	677	344.5
42	7	675.75	344.75
42	8	674.548	346.613
42	9	672.077	346.923
42	10	670.441	345.941
42	11	669.643	347.286
42	12	667.15	346.075
42	13	666.2	346.025
42	14	664.864	345.682
42	15	663.679	345.321
42	16	662.68	345.42
42	17	661.854	344.958
42	18	659.815	344.585
42	19	658.891	345.326
42	20	656.897	343.692
42	21	655.789	344.105
42	22	654.482	344.278
42	23	652.203	344.078
42	24	650.614	343.509
42	25	649.881	343.576
42	26	647.273	343.091
42	27	645.905	343.167
42	28	644.944	343.583
42	29	642.409	343.545
42	30	641.465	342.907
42	31	639.976	343.095
42	32	638.5	343.025
42	33	637.423	342.365
42	34	635.138	342.138
42	35	634.388	342.102
42	36	633.298	341.532
42	37	630.907	341.07
42	38	629.541	341.703
42	39	627.846	341.256
42	40	626.234	342.191
42	41	624.207	341.966
42	42	623.204	342.469
42	43	621.5	341.5
42	44	619	341.25
42	45	616.75	341
42	46	615	340.5
42	47	613.5	340.5
42	48	613.36	339.36
42	49	607.6	340.433
42	50	599.464	338.5
42	52	566.759	336.931
42	53	546.724	333.147
42	54	544.226	334.806
42	55	540.032	334.516
42	56	533.7	332.625
42	57	530.81	331.929
42	58	529.447	332
42	59	526.585	331.366
42	60	525.654	331.346
42	61	524.449	331.98
42	62	522.513	330.744
42	63	522.133	329.889
42	64	518.744	329
42	65	514.909	329.227
42	66	512.214	328.976
42	67	510.258	328.484
42	68	502.774	327.903
42	69	499.541	327.378
42	70	496.791	328.116
42	71	495.694	325.5
42	72	611.75	339.5
42	73	611	339.75
42	74	608.75	339.5
42	75	604.75	338.5
42	76	602.25	338.75
42	77	599.75	338.5
42	78	595.75	338.5
42	79	593.25	338.25
42	80	592.25	338
42	81	591	337.25
42	82	589.5	336.75
42	83	586.75	336.75
42	84	584	335.75
42	85	582.25	335.5
42	86	580.25	334.75
42	87	579.5	335
42	88	577.5	334.75
42	89	573.75	335.5
42	90	571.5	335.25
42	91	571.5	335
42	92	564.5	336.5
42	93	562	336.25
42	94	560.75	336
42	95	559.5	335.75
42	96	558	335.25
42	97	556.5	334.75
42	98	554.75	334
42	99	553.5	333.5
42	100	552.25	333.5
42	101	550.25	333
42	102	541	334.25
42	103	537.5	333
42	104	505.25	327.75
50	1	155.08	315.98
50	2	155.163	316.02
50	3	153.778	316.222
50	4	152.175	316.579
50	5	150.493	316.873
50	6	149.758	317.177
50	7	147.536	317.482
50	8	146.105	317.965
50	9	145.62	318
50	10	143.897	318.224
50	11	142.5	318.442
50	12	141.137	318.98
50	13	139.22	319.12
50	14	138.763	319.368
50	15	137.13	319.022
50	16	135.74	319.1
50	17	135.104	319.458
50	18	134.043	319.565
50	19	132.347	319.898
50	20	130.982	319.818
50	21	129.696	320.957
50	22	127.932	320.818
50	23	126.979	321.229
50	24	125.868	320.717
50	25	124.733	321.6
50	26	123.5	322.25
50	27	121.887	322.264
50	28	121.431	322.353
50	29	119.962	322.736
50	30	118.963	322.463
50	31	117.38	323.04
50	32	116.432	322.682
50	33	115.491	323.189
50	34	114.519	322.815
50	35	112.88	323.06
50	36	111.745	323.236
50	37	110.314	323.647
50	38	109.056	323.741
50	39	108.13	324
50	40	107.053	324.684
50	41	106.12	325
50	42	105	325.347
50	43	103.647	324.902
50	44	103	324.962
50	45	102.274	325.548
50	46	100.49	325.531
50	47	99.3878	325.286
50	48	98.3878	325.633
50	49	96.94	325.96
50	50	95.62	326.2
50	51	95.1961	325.863
50	52	93.5536	326.75
50	53	92.3167	326.1
50	54	91.6863	326.627
50	55	91.1207	326.483
50	56	89.7857	327.304
50	57	88.3036	327.571
50	58	87.4528	327.566
50	59	86.6182	327.764
50	60	85.5	327.389
50	61	83.6909	327.582
50	62	83.0204	327.837
50	63	81.5556	327.756
50	64	80.2143	328.333
50	65	79.4	328.289
50	66	78	328.128
50	67	76.3091	329.091
50	68	75.5283	328.396
50	69	74.25	329.068
50	70	73.7018	329.298
50	71	72.2	329.327
50	72	71.1304	329.761
50	73	70.4286	329.612
50	74	68.9583	329.812
50	75	67.6279	330.163
50	76	68.3333	331.722
50	77	66.2222	329.889
50	78	65.7885	331.538
50	79	64.2264	330.358
50	80	63.2889	331.422
50	81	62.44	331.1
50	82	61.34	331.42
50	83	59.7778	330.978
50	84	59.2979	331.404
50	85	58.5714	331.786
50	86	57.5	331.54
50	87	55.86	331.66
50	88	55.6415	331.868
50	89	54.55	331.925
50	90	54.3421	331.921
50	91	52.3256	331.767
50	92	52.0909	332.227
50	93	50.9535	331.884
50	94	49.8043	331.935
50	95	49.0208	332.917
50	96	47.5854	332.756
50	97	47.2222	332.861
50	98	46.6122	332.776
50	99	45.6808	332.872
50	100	44.2683	333.61
50	101	42.8077	333.154
50	102	42.46	334.46
50	103	41.5556	333.956
70	1	678.878	144.585
70	2	678.745	144.455
70	3	677.646	144.938
70	4	677.022	144.87
70	5	676.442	144.465
70	6	675.306	144.878
70	7	674	145.304
70	8	673.222	145.556
70	9	672.176	145.647
70	10	671.569	146.176
70	11	671.122	146.531
70	12	669.688	146.646
70	13	668.561	146.965
70	14	667.745	146.784
70	15	667.245	147.189
70	16	666.123	146.965
70	17	665.413	146.913
70	18	664.444	146.63
70	19	663.694	146.837
70	20	663.25	146.75
70	21	662.188	147.333
70	22	660.812	147.578
70	23	659.686	147.961
70	24	659.288	148.25
70	25	659.048	148.476
70	26	657.946	149.107
70	27	656.386	149.105
70	28	655.534	149.103
70	29	655.29	148.952
70	30	654.412	149.314
70	31	652.603	149.069
70	32	652.45	149.433
70	33	651.321	149.057
70	34	651.041	149
70	35	650.033	149.426
70	36	648.982	149.661
70	37	647.74	150.02
70	38	647.396	150.229
70	39	646.241	151.017
70	40	645.816	151.286
70	41	644.778	151.611
70	42	643.673	151.673
70	43	643.19	151.828
70	44	642.393	152.089
70	45	641.429	152.163
70	46	640.59	151.82
70	47	639.86	151.772
70	48	639.261	151.87
70	49	638.291	151.782
70	50	637.164	151.855
70	51	636.516	152.344
70	52	635.24	153.06
70	53	634.821	153.286
70	54	634	153.717
70	55	632.525	154.115
70	56	631.647	154.451
70	57	631.068	154.915
70	58	630.016	154.79
70	59	629.127	154.587
70	60	627.797	154.746
70	61	627.62	154.88
70	62	626.593	154.481
70	63	625.6	154.253
70	64	624.618	154.603
70	65	624.468	154.935
70	66	624.213	155.459
70	67	622.594	156.507
70	68	621.418	156.925
70	69	620.582	157.269
70	70	619.645	157.565
70	71	618.85	157.917
70	72	617.656	157.656
70	73	616.887	157.871
70	74	616.467	157.65
70	75	615.789	157.702
70	76	615.167	157.633
70	77	614.369	157.569
70	78	613.864	157.864
70	79	612.885	158.016
70	80	612.259	158.603
70	81	611.385	159.25
70	82	610.554	159.429
70	83	609.28	160.1
70	84	608.774	161.151
70	85	607.93	161.105
70	86	606.84	161.16
70	87	606.189	161.132
70	88	605.36	161.5
70	89	604.158	161.14
70	90	603.522	161.217
70	91	603.231	161.385
70	92	602.312	161.062
70	93	601.182	161.527
70	94	600.714	161.929
70	95	600.037	162.111
70	96	598.981	162.923
70	97	598.22	163.36
70	98	597.79	163.403
70	99	596.508	163.692
70	100	595.526	164.421
70	101	595.038	164.846
70	102	594.424	164.475
70	103	593.123	164.947
71	1	692.531	132.917
71	2	692.663	132.863
71	3	691.18	133.045
71	4	690.088	132.89
71	5	689.146	133.378
71	6	688.432	133.556
71	7	687.193	133.58
71	8	685.686	134.643
71	9	684.922	134.547
71	10	683.627	135.134
71	11	682.671	135.013
71	12	681.542	135.042
71	13	680.643	135.405
71	14	680.135	135.382
71	15	678.988	135.529
71	16	677.543	135.321
71	17	676.58	135.455
71	18	675.73	135.236
71	19	674.692	135.505
71	20	673.636	135.773
71	21	672.603	136.397
71	22	671.613	136.532
71	23	670.639	137.229
71	24	669.542	137.482
71	25	668.554	137.289
71	26	667.61	137.622
71	27	665.975	137.949
71	28	664.393	138.393
71	29	664.56	138.46
71	30	662.971	138.739
71	31	662	138.192
71	32	661.526	139.447
71	33	660.658	138.26
71	34	659.1	138.957
71	35	657.986	138.857
71	36	656.605	139.395
71	37	656.306	139.306
71	38	654.814	139.57
71	39	653.563	140.155
71	40	652.406	140.449
71	41	651.315	141.135
71	42	650.891	141.37
71	43	649.811	141.178
71	44	648.927	141.451
71	45	647.053	141.277
71	46	646.092	141.529
71	47	645.582	141.374
71	48	644.279	141.14
71	49	643.383	141.33
71	50	642.482	141.294
71	51	641.597	141.545
71	52	640.403	142.153
71	53	638.727	142.955
71	54	637.766	142.883
71	55	637.345	143.322
71	56	636.049	143.556
71	57	635.282	144.028
71	58	633.73	144.189
71	59	632.918	143.869
71	60	631.709	144.203
71	61	631	143.731
71	62	629.789	143.342
71	63	628.683	143.659
71	64	627.787	143.64
71	65	627.063	144.286
71	66	625.243	144.959
71	67	623.988	145.253
71	68	622.342	145.947
71	69	621.5	146.429
71	70	620.119	146.612
71	71	619.423	146.885
71	72	618.468	146.873
71	73	617.539	146.895
71	74	616.592	146.704
71	75	616.177	146.806
71	76	614.552	146.478
71	77	613.137	146.425
71	78	612.671	146.861
71	79	611.57	147.291
71	80	610.551	147.275
71	81	609.42	148.464
71	82	607.736	148.759
71	83	607.392	149.354
71	84	605.9	149.425
71	85	605.371	149.871
71	86	604.085	149.561
71	87	603.04	150.027
71	88	602.149	149.955
71	89	601.5	148.833
71	90	601.5	148.5
71	91	598.5	148.833
71	92	597.5	148.833
71	93	595.833	149.833
71	94	594.833	150.833
71	95	592.833	150.833
71	96	599.185	149.346
71	97	592.864	151.914
71	98	592.167	151.5
71	99	591.5	152.5
71	100	590.167	152.5
71	101	589.5	152.5
71	102	587.833	152.833
71	103	586.167	152.167
77	1	605.237	97.3125
77	2	604.493	97.1408
77	3	603.843	97.0843
77	4	602.65	97.35
77	5	601.571	97.1299
77	6	600.313	97.4096
77	7	599.42	97.8642
77	8	598.325	98.1948
77	9	597.651	98.7907
77	10	596.84	99.3067
77	11	595.606	99.4648
77	12	594.683	99.3537
77	13	593.606	99.4085
77	14	592.936	99.2949
77	15	591.487	99.6081
77	16	590.515	99.1818
77	17	589.488	99.1309
77	18	588.617	98.9629
77	19	587.571	99.0428
77	20	585.747	99.28
77	21	585.295	99.4231
77	22	584.409	99.4243
77	23	583.282	100.155
77	24	582.177	101.911
77	25	581.168	102.716
77	26	581.026	101.342
77	27	580.136	101.309
77	28	579.333	101.154
77	29	577.84	101.4
77	30	576.863	101.301
77	31	575.365	100.932
77	32	574.076	100.5
77	33	573.1	100.257
77	34	572.292	100.231
77	35	570.849	100.697
77	36	570.278	101.181
77	37	569.839	101.247
77	38	568.74	101.452
77	39	567.711	102.5
77	40	567.468	102.962
77	41	565.919	103.349
77	42	565.613	102.973
77	43	565.169	103.042
77	44	563.116	103.072
77	45	561.985	102.031
77	46	560.945	101.616
77	47	559.539	101.5
77	48	557.468	101.455
77	49	556.649	101.527
77	50	555.957	101.929
77	51	555.015	102.448
77	52	554.881	102.791
77	53	554.029	103.275
77	54	553.406	103.565
77	55	552.608	103.608
77	56	552.281	104
77	57	550.703	103.73
77	58	549.421	103.5
77	59	548.123	103.041
77	60	546.609	102.913
77	61	545.212	102.439
77	62	543.882	102.074
77	63	542.578	101.703
77	64	541.833	102.288
77	65	541.1	102.571
77	66	540.515	103.25
77	67	539.534	103.685
77	68	539.485	103.603
77	69	538.2	104.257
77	70	537.032	104.19
77	71	535.971	103.686
77	72	534.76	103.4
77	73	533.139	103.375
77	74	532	102.761
77	75	530.788	102.212
77	76	529.086	101.829
77	77	528.324	101.703
77	78	527.113	102.081
77	79	526.227	102.788
77	80	526.325	103.175
77	81	526.091	103.121
77	82	525.449	103.739
77	83	524.942	103.928
77	84	524.292	104.015
77	85	522.886	103.871
77	86	521.814	103.357
77	87	520.5	102.906
77	88	518.78	102.475
77	89	517.462	101.892
77	90	516.042	101.634
77	91	514.306	101.333
77	92	513.028	101.181
77	93	512.42	101.638
77	94	512.172	101.812
77	95	511.984	102.242
77	96	511.548	102.548
77	97	510.969	102.892
77	98	510.809	102.912
77	99	509.412	102.838
77	100	508.463	102.574
77	101	506.788	102
77	102	505.443	101.229
77	103	503.75	101.088
78	1	114.352	93.2407
78	2	114.298	93.0702
78	3	113.677	93.3065
78	4	112.196	93.1607
78	5	111.107	93.3214
78	6	110.897	93.4828
78	7	110.656	93.6875
78	8	109.78	93.94
78	9	110.493	94.9105
78	10	108.433	94.75
78	11	108.627	95.68
78	12	107.803	95.1818
78	13	106.535	95.6056
78	14	106.482	95.9639
78	15	106.068	96.0946
78	16	104.582	95.1791
78	17	103.298	94.8245
78	18	102.589	94.6964
78	19	101.435	94.9855
78	20	100.17	94.9811
78	21	99.3735	95.9398
78	22	98.4559	95.5147
78	23	98.1077	95.2769
78	24	97.519	96.3291
78	25	95.2593	96.7161
78	26	95.9828	96.7069
78	27	96.2414	97.0172
78	28	95.4407	97.0169
78	29	93.961	96.8701
78	30	94.0806	96.7581
78	31	93.5	96.5
78	32	92.5873	96.6825
78	33	91.8039	96.6863
78	34	90.5345	97.1724
78	35	90.3667	97.35
78	36	89.7333	97.4833
78	37	88.92	97.5
78	38	88.3726	97.7451
78	39	88.4082	97.8776
78	40	87.2619	98.1191
78	41	85.9024	98.2683
78	42	86.451	98.2549
78	43	84.617	98.8298
78	44	84.1364	99.0682
78	45	82.7069	99.3793
78	46	82.7551	98.8979
78	47	82.1569	98.8627
78	48	80.7037	98.9629
78	49	80.1429	99.375
78	50	79.7368	99
78	51	78.9385	99.1692
78	52	78.7541	99.6885
78	53	78.3148	100.167
78	54	78.1698	100.189
78	55	76.9423	100.615
78	56	76.6071	101.25
78	57	76	101.548
78	58	74.7193	101.088
78	59	74.6667	100.9
78	60	73.6714	101.786
78	61	72.7	100.7
78	62	71.5	100.5
78	63	70.6071	100.429
78	64	69.9245	101
78	65	69.8064	100.984
78	66	68.9492	101.186
78	67	68.037	101.741
78	68	67.36	102.22
78	69	66.7895	102.211
78	70	66.1754	102.982
78	71	65.566	102.943
78	72	64.9091	102.8
78	73	64.0517	102.862
78	74	63.9032	102.548
78	75	62.7742	102.403
78	76	61.9672	102.361
78	77	61.5161	102.597
78	78	60.7377	102.852
78	79	60.6053	103.145
78	80	60.1507	103.425
78	81	59.2698	103.841
78	82	58.6667	103.768
78	83	57.8684	103.908
78	84	57.3836	104.397
78	85	56.0822	104.479
78	86	55.8513	104.77
78	87	54.8333	104.833
78	88	54.7231	105.077
78	89	54.0484	104.774
78	90	53.0308	104.662
78	91	52.2222	105.037
78	92	50.9828	105
78	93	51.2679	105.286
78	94	50.8929	105.482
78	95	49.8302	105.887
78	96	49.5714	106.102
78	97	49.3333	106.281
78	98	48.4737	106.737
78	99	48.0714	107.036
78	100	47.3654	107.212
78	101	46.5	107.196
78	102	45.3818	107.636
78	103	45.2632	107.053
80	1	179.575	83.5754
80	2	179.328	83.6406
80	3	177.731	83.2692
80	4	175.618	82.9265
80	5	174.014	81.9296
80	6	172.37	82.0137
80	7	170.651	81.7936
80	8	168.873	82.3098
80	9	167.282	82.7887
80	10	165.698	83.6984
80	11	164.681	83.6812
80	12	163.071	84.0286
80	13	161.492	84.4921
80	14	161.145	84.4474
80	15	160.015	84.1194
80	16	158.921	84.0526
80	17	157.237	84.0395
80	18	155.579	83.579
80	19	153.782	83.1282
80	20	151.913	83.2319
80	21	150.627	82.8667
80	22	149.275	83
80	23	147.603	82.8413
80	24	146.301	83.4795
80	25	144.893	83.6667
80	26	143.821	84.282
80	27	142.493	84.7067
80	28	141.693	84.9318
80	29	140.346	84.8846
80	30	139.705	85.0769
80	31	138.059	84.9059
80	32	136.607	84.6905
80	33	135.167	84.7451
80	34	133.362	84.5319
80	35	132.056	84.5888
80	36	130.384	84.4243
80	37	129.587	84.7717
80	38	127.97	84.9
80	39	126.915	85.2553
80	40	126.042	85.8125
80	41	124.767	86.3204
80	42	122.765	86.1728
80	43	121.708	86.1236
80	44	121.022	86.6154
80	45	119.72	86.7419
80	46	118.056	85.9556
80	47	116.139	86.4937
80	48	114.467	86.0667
80	49	113.217	86.0435
80	50	111.643	86.1547
80	51	109.365	86.2812
80	52	108.484	85.9785
80	53	107.389	86.2444
80	54	106.264	86.1758
80	55	104.765	86.6177
80	56	103.636	86.9887
80	57	101.434	86.7576
80	58	100.769	87.1538
80	59	99.2299	87.6437
80	60	99.2297	87.527
80	61	97.3117	87.4286
80	62	96.3134	87.6269
80	63	95.1061	87.2879
80	64	93.0159	87.3968
80	65	91.8025	87.0617
80	66	91.2029	87.1884
80	67	88.65	87.7
80	68	87.375	87.5833
80	69	86.3667	88.1167
80	70	86.0635	88.3651
80	71	84.0556	88.8518
80	72	83.3333	88.3158
80	73	82.6557	88.3934
80	74	80.9706	88.3823
80	75	80.0461	88.4769
80	76	78.9016	88.8852
80	77	77.4028	88.4861
80	78	75.7119	89.0678
80	79	74.6613	88.7742
80	80	73.6522	88.8116
80	81	71.6267	88.72
80	82	71.2714	89.0571
80	83	70.0656	89.7213
80	84	68.746	89.6667
80	85	67.7971	89.4783
80	86	66.5373	89.4627
80	87	65.5254	90.0169
80	88	64.4576	89.8305
80	89	63.5439	90.4386
80	90	62.5667	89.8667
80	91	61.2113	90
80	92	59.6912	90.0147
80	93	58.5	90.3611
80	94	57	90.8154
80	95	56.4054	90.5676
80	96	54.9375	90.8906
80	97	54.0141	91.1127
80	98	52.9565	91.5797
80	99	51.8788	91.6212
80	100	52.1667	89.8333
80	101	50.5362	91.7536
80	102	48.4595	91.3919
80	103	47.5172	91.7414
81	1	204.817	83.493
81	2	205.325	83.7013
81	3	202.899	82.9494
81	4	200.726	82.5238
81	5	198.205	81.2308
81	6	196.342	81.6164
81	7	194.346	82
81	8	192.855	82.6377
81	9	189.553	83.5765
81	10	189.301	84.2048
81	11	188.264	84.4445
81	12	187.189	84.6038
81	13	186.414	85.069
81	14	185.61	85.1299
81	15	184.324	84.662
81	16	183.452	84.5323
81	17	181.569	83.9385
81	18	179.5	83.4
81	19	177.367	83.3167
81	20	175.692	82.6538
81	21	173.908	81.7231
81	22	172.65	82.5
81	23	170.839	83
81	24	169.869	83.5082
81	25	167.966	84.2242
81	26	166.985	84.4923
81	27	165.898	84.8474
81	28	164.35	84.9
81	29	163.629	85.1429
81	30	162.092	84.8
81	31	160.933	85.0667
81	32	159.5	84.5
81	33	157.482	83.8214
81	34	155.482	83.6786
81	35	153.596	83.5614
81	36	152.119	83.4627
81	37	151.148	83.4262
81	38	149.27	83.5873
81	39	147.741	84.0862
81	40	146.244	85.0222
81	41	146.212	85.1667
81	42	144.606	85.3788
81	43	142.871	85.5323
81	44	142.657	85.5286
81	45	141.178	85.5479
81	46	139.344	85.4688
81	47	138.351	85.7567
81	48	136.739	85.6087
81	49	134.211	85.3944
81	50	132.968	85.2097
81	51	131.308	84.859
81	52	130.125	84.9305
81	53	129.014	85.0822
81	54	127.645	85.3226
81	55	126.646	85.6154
81	56	125.281	86.1228
81	57	124.069	86.1207
81	58	123.05	86.2333
81	59	121.45	86.3333
81	60	120.82	86.5246
81	61	119.313	86.0448
81	62	117.466	86.2758
81	63	115.689	85.9836
81	64	114.385	86.2115
81	65	112.657	85.8358
81	66	111.492	86.0656
81	67	108.915	86.3521
81	68	108.22	86.6441
81	69	107.208	86.8679
81	70	106	87.5625
81	71	104.735	87.449
81	72	103.269	87.3269
81	73	102.06	87.6418
81	74	100.12	87.42
81	75	100.134	87.7164
81	76	98.2881	87.4915
81	77	98.9136	86.2346
81	78	95.7812	86.9219
81	79	94.9255	86.383
81	80	93.4823	87.1294
81	81	91.8508	87.7314
81	82	90.95	87.3625
81	83	90.0122	87.5976
81	84	89.2614	87.4091
81	85	88.1778	87.7778
81	86	86.3239	88.4648
81	87	85.2429	89.1286
81	88	83.3143	88.2
81	89	82.5968	89.3065
81	90	81.25	89.15
81	91	79.6721	89.1476
81	92	77.8966	89.3276
81	93	75.4674	88.0761
81	94	75.3881	89.3731
81	95	74.9048	89.2222
81	96	73.5556	89.5
81	97	72.4848	89.4697
81	98	71.3333	89.6508
81	99	70.5094	89.6604
81	100	68.6735	90.1429
81	101	67.5102	90.2449
81	102	67.56	89.92
81	103	66.0638	90.234
84	1	197.528	62.9167
84	2	197.5	62.7631
84	3	194.745	62.5532
84	4	191.364	62.7046
84	5	187.325	63.85
84	6	184.455	63.7273
84	7	181.921	63.7631
84	8	179.65	64.525
84	9	178.2	65.4572
84	10	176.488	65.9767
84	11	175.5	66.5
84	12	175.152	66.3696
84	13	173.721	66.5814
84	14	173.2	66.5111
84	15	171.442	66.5581
84	16	170	66.375
84	17	168.526	66.421
84	18	167	66.2973
84	19	163.581	66.3256
84	20	160.653	66.449
84	21	158.114	66.4091
84	22	155.574	66.4468
84	23	154.569	67.0196
84	24	153.714	67.6857
84	25	151.625	68.2708
84	26	150.85	68.5
84	27	149.733	68.4667
84	28	148.256	68.6046
84	29	147.553	68.7447
84	30	146.81	68.7143
84	31	144.918	68.6531
84	32	143.422	68.5555
84	33	141.878	68.3903
84	34	139.209	68.1628
84	35	137.558	68.5581
84	36	135.5	68.5
84	37	133.756	68.7317
84	38	132.75	69.2954
84	39	131.558	69.5581
84	40	129.911	70.3111
84	41	128.943	70.5714
84	42	127.643	70.5238
84	43	126.767	70.5116
84	44	125.364	70.6137
84	45	123.925	70.5
84	46	122.773	70.7046
84	47	121.279	70.6511
84	48	119.442	70.3489
84	49	118.065	70.3261
84	50	115.636	70.6137
84	51	115.174	70.5869
84	52	112.946	70.6757
84	53	111.744	71.5581
84	54	111.268	71.7561
84	55	109.162	71.8108
84	56	108.191	72.0425
84	57	106.955	72.6591
84	58	106.256	72.2325
84	59	104.868	72.2631
84	60	103.773	72.1137
84	61	102.436	72.4359
84	62	100.964	71.8364
84	63	99	71.9019
84	64	97.6042	72.0833
84	65	96.1372	72.1961
84	66	94.64	72.44
84	67	93.1667	72.4583
84	68	92.7321	73.1071
84	69	91.2115	73.5962
84	70	89.6471	73.8235
84	71	88.5094	74.0378
84	72	87.5319	74.0638
84	73	86.2586	73.8621
84	74	85.283	73.9622
84	75	84.25	74.0536
84	76	82.9623	74.0755
84	77	81.9844	73.75
84	78	80.2807	73.8772
84	79	78.6604	74.1132
84	80	77.5961	73.9423
84	81	76.68	74.56
84	82	75.5893	75.0893
84	83	75.0161	75.4355
84	84	73.5714	76
84	85	72.7	76.22
84	86	71.5581	76.5581
84	87	70.1739	76.3696
84	88	68.9216	76.549
84	89	68.283	76.1887
84	90	67.2683	76.3415
84	91	65.9412	76.1569
84	92	64.7317	76.3415
84	93	63.3913	76.3043
84	94	61.8333	76.75
84	95	61.5938	78.5781
84	96	60.6818	78.0454
84	97	59.2449	77.0204
84	98	57.75	78.2667
84	99	57.2727	78.4
84	100	56.8333	77.5
84	101	54.9833	78.2167
84	102	54.4909	78.2545
84	103	53.5682	77.9546
87	2	674.19	59
87	3	672.96	59.2
87	4	671.8	59.2667
87	5	671.067	59.1333
87	6	669.696	59.8043
87	7	669.25	59.7954
87	8	667.667	60.2889
87	9	667.071	60.3809
87	10	665.61	60.3903
87	11	665.214	60.5953
87	12	663.5	60.5
87	13	663.085	60.4468
87	14	661.636	60.6137
87	15	660.35	60.775
87	16	659.711	60.8
87	17	658.479	60.875
87	18	656.959	61.0408
87	19	655.569	61.0392
87	20	655.096	61.1154
87	21	653.612	61.1021
87	22	652.553	61.1915
87	23	651.431	61.6863
87	24	650.553	61.8298
87	25	650	62.06
87	26	648.87	62.4131
87	27	647.558	62.5581
87	28	646.574	62.5532
87	29	645.5	62.7143
87	30	644.2	62.72
87	31	643.196	62.8696
87	32	641.5	62.6087
87	33	639.978	62.4783
87	34	639.341	62.5227
87	35	637.795	62.5909
87	36	636.898	63.1021
87	37	635.5	63.0869
87	38	634.933	63.6222
87	39	633.702	63.9362
87	40	633.308	64.2308
87	41	632.061	64.449
87	42	631.279	64.4186
87	43	629.977	64.5682
87	44	629	64.5435
87	45	627.551	64.9388
87	46	625.884	64.6046
87	47	624.5	64.5
87	48	623.422	64.5555
87	49	621.795	64.5909
87	50	620.857	64.8571
87	51	619.571	65.0408
87	52	619.186	65.186
87	53	618.204	65.4694
87	54	617.25	65.8637
87	55	616	66
87	56	615.34	66.0851
87	57	614.083	66.4375
87	58	612.696	66.5
87	59	611.089	66.4667
87	60	609.898	66.6735
87	61	608.38	66.26
87	62	607.205	66.5909
87	63	605.224	66.4694
87	64	603.979	66.4792
87	65	603.327	66.7143
87	66	601.778	66.8148
87	67	600.35	67.6333
87	68	599.396	67.8302
87	69	598.146	67.8333
87	70	597.367	67.9388
87	71	596.039	68.0196
87	72	595.095	68.4047
87	73	593.378	68.2889
87	74	591.63	68.6087
87	75	590.565	68.4565
87	76	588.896	68.3125
87	77	586.979	68.3617
87	78	585.854	68.4167
87	79	584.234	68.4468
87	80	583.618	68.8909
87	81	583.213	68.9362
87	82	581.8	69.08
87	83	581.212	69.1154
87	84	580.109	69.3637
87	85	578.754	69.7377
87	86	577.82	69.58
87	87	576.5	70
87	88	574.84	69.96
87	89	572.938	70.1667
87	90	571.447	70.1702
87	91	569.5	70.12
87	92	567.711	70.3556
87	93	567.102	70.5714
87	94	565.5	70.6522
87	95	564.635	70.6731
87	96	563.66	70.8298
87	97	563.429	71.0408
87	98	562.462	71.25
87	99	561.115	71.2308
87	100	559.417	71.9167
87	101	558.638	71.8298
87	102	556.98	72.1021
87	103	555.082	72.3061
88	1	114.092	57.7846
88	2	114.516	57.7188
88	3	112.415	58.1321
88	4	110.271	57.8813
88	5	108.254	57.7458
88	6	105.569	57.8793
88	7	103.704	57.9815
88	8	101.903	58.2419
88	9	100.083	57.9167
88	10	99.32	58.42
88	11	98.0204	58.6939
88	12	96.449	58.9388
88	13	95.4314	59.0392
88	14	93.5167	59.2833
88	15	91.4915	59.0339
88	16	91.2295	59.3115
88	17	89.3103	59.2586
88	18	87.4386	59.0877
88	19	85.5	59.4074
88	20	83.1017	59.5085
88	21	81.0161	58.4839
88	22	80.1774	59.4355
88	23	78.3134	59.5373
88	24	77.3929	59.6071
88	25	76.2857	59.9388
88	26	75.3061	60.1633
88	27	74	60.5
88	28	72.2667	60.4667
88	29	71.2449	60.6327
88	30	69.2083	60.6042
88	31	68	60.58
88	32	67.2791	60.4651
88	33	65.2041	60.7347
88	34	63.1961	60.4314
88	35	61.3878	60.5918
88	36	59.7826	60.8043
88	37	59	61.2115
88	38	57.3148	61.1482
88	39	55.8868	61.3773
88	40	55.2881	61.5932
88	41	53.6129	61.4355
88	42	53.2553	61.6383
88	43	51.5686	62.0392
88	44	50.7308	61.8269
88	45	49.12	62
88	46	47.5686	62.1177
88	47	46.0577	62.1923
[truncated: 1,751 more rows]

## Sheet: Sheet2
16
17
18
19
20
21
22
23
24
25
26
27
28
29
30
31
32
33
34
35
36
37
38
39
40
41
42
43
44
45
46
47
48
49
50
51
52
53
54
55
56
57
58
59
60
61
62
63
64
65
66
20
21
22
23
24
25
26
27
28
29
30
31
32
33
34
35
36
37
38
39
40
41
42
43
44
45
46
47
48
49
50
51
52
53
54
55
56
57
58
59
60
61
62
63
64
65
66
67
68
69
70
71
23
24
25
26
27
28
29
30
31
32
33
34
35
36
37
38
39
40
41
42
43
44
45
46
47
48
49
50
51
52
53
54
55
56
57
58
59
60
61
62
63
64
65
66
67
68
69
70
71
72
73
27
28
29
30
31
32
33
34
35
36
37
38
39
40
41
42
43
44
45
46
47
48
49
50
51
52
53
54
55
56
57
58
59
60
61
62
63
64
65
66
67
68
69
70
71
72
73
74
75
76
77
78
28
29
30
31
32
33
34
35
36
37
38
39
40
41
42
43
44
45
46
47
48
49
50
51
52
53
54
55
56
57
58
59
60
61
62
63
64
65
66
67
68
69
70
71
72
73
74
75
76
77
78
79
29
30
31
32
33
34
35
36
37
38
39
40
41
42
43
44
45
46
47
48
49
50
51
52
53
54
55
56
57
58
59
60
61
62
63
64
65
66
67
68
69
70
71
72
73
74
75
76
77
78
79
80
35
36
37
38
39
40
41
42
43
44
45
46
47
48
49
50
51
52
53
54
55
56
57
58
59
60
61
62
63
64
65
66
67
68
69
70
71
72
73
74
75
76
77
78
79
80
81
82
83
84
85
86
38
39
40
41
42
43
44
45
46
47
48
49
50
51
52
53
54
55
56
57
58
59
60
61
62
63
64
65
66
67
68
69
70
71
72
73
74
75
76
77
78
79
80
81
82
83
84
85
86
87
88
38
41
42
43
44
45
46
47
48
49
50
51
52
53
54
55
56
57
58
59
60
61
62
63
64
65
66
67
68
69
70
71
72
73
74
75
76
77
78
79
80
81
82
83
84
85
86
87
88
89
90
91
92
42
43
44
45
46
47
48
49
50
51
52
53
54
55
56
57
58
59
60
61
62
63
64
65
66
67
68
69
70
71
72
73
74
75
76
77
78
79
80
81
82
83
84
85
86
87
88
89
90
91
92
93
50
51
52
53
54
55
56
57
58
59
60
61
62
63
64
65
66
67
68
69
70
71
72
73
74
75
76
77
78
79
80
81
82
83
84
85
86
87
88
89
90
91
92
93
94
95
96
97
98
99
100
101
70
70
70
70
70
70
70
70
70
70
70
70
70
70
70
70
70
70
70
70
70
70
70
70
70
70
70
70
70
70
70
70
70
70
70
70
70
70
70
70
70
70
70
70
70
70
70
70
70
70
70
70
70
70
70
70
70
70
70
70
70
70
70
70
70
70
70
70
70
70
70
70
70
70
70
70
70
70
70
70
70
70
70
70
70
70
70
70
70
70
70
70
70
70
70
70
70
70
70
70
70
70
70
71
72
73
74
75
76
77
78
79
80
81
82
83
84
85
86
87
88
89
90
91
92
93
94
95
96
97
98
99
100
101
102
103
104
105
106
107
108
109
110
111
112
113
114
115
116
117
118
119
120
121
122
77
78
79
80
81
82
83
84
85
86
87
88
89
90
91
92
93
94
95
96
97
98
99
100
101
102
103
104
105
106
107
108
109
110
111
112
113
114
115
116
117
118
119
120
121
122
123
124
125
126
127
128
78
79
80
81
82
83
84
85
86
87
88
89
90
91
92
93
94
95
96
97
98
99
100
101
102
103
104
105
106
107
108
109
110
111
112
113
114
115
116
117
118
119
120
121
122
123
124
125
126
127
128
129
80
81
82
83
84
85
86
87
88
89
90
91
92
93
94
95
96
97
98
99
100
101
102
103
104
105
106
107
108
109
110
111
112
113
114
115
116
117
118
119
120
121
122
123
124
125
126
127
128
129
130
131
81
82
83
84
85
86
87
88
89
90
91
92
93
94
95
96
97
98
99
100
101
102
103
104
105
106
107
108
109
110
111
112
113
114
115
116
117
118
119
120
121
122
123
124
125
126
127
128
129
130
131
132
84
85
86
87
88
89
90
91
92
93
94
95
96
97
98
99
100
101
102
103
104
105
106
107
108
109
110
111
112
113
114
115
116
117
118
119
120
121
122
123
124
125
126
127
128
129
130
131
132
133
134
135
88
88
89
89
90
90
91
91
92
92
93
93
94
94
95
95
96
96
97
97
98
98
99
99
100
100
101
101
102
102
103
103
104
104
105
105
106
106
107
107
108
108
109
109
110
111
111
112
112
113
113
114
114
115
115
116
116
117
117
118
118
119
119
120
120
121
121
88
88
88
88
88
88
88
88
88
88
88
88
88
88
88
88
88
88
88
88
88
88
88
88
88
88
88
88
88
88
88
88
88
88
88
88
88
88
88
88
88
88
88
88
88
88
88
88
88
88
88
88
88
88
88
88
88
88
88
88
88
88
88
88
88
88
88
88
88
88
88
88
88
88
88
88
88
89
89
89
89
89
89
89
89
89
89
89
89
89
89
89
89
89
89
89
89
89
89
89
89
89
89
89
89
89
89
89
89
89
89
89
89
89
89
89
89
89
89
89
89
89
89
89
89
89
89
89
89
89
89
89
89
89
89
89
89
89
89
89
89
89
89
89
89
89
89
89
89
89
89
89
89
89
89
89
89
89
89
89
89
89
89
89
89
89
89
89
89
89
89
89
89
89
89
89
89
89
89
89
90
90
90
90
90
90
90
90
90
90
90
90
90
90
90
90
90
90
90
90
90
90
90
90
90
90
90
90
90
90
90
90
90
90
90
90
90
90
90
90
90
90
90
90
90
90
90
90
90
90
90
90
90
90
90
90
90
90
90
90
90
90
90
90
90
90
90
90
90
90
90
90
90
90
90
90
90
90
90
90
90
90
90
90
90
90
90
90
90
90
90
90
90
90
90
90
90
90
90
90
90
90
90
91
91
91
91
91
91
91
91
91
91
91
91
91
91
91
91
91
91
91
91
91
91
91
91
91
91
91
91
91
91
91
91
91
91
91
91
91
91
91
91
91
91
91
91
91
91
91
91
91
91
91
91
91
91
91
91
91
91
91
91
91
91
91
91
91
91
91
91
91
91
91
91
91
91
91
91
91
91
91
91
91
91
91
91
91
91
91
91
91
91
91
91
91
91
91
91
91
91
91
91
91
91
92
92
92
92
92
92
92
92
92
92
92
92
92
92
92
92
92
92
92
92
92
92
92
92
92
92
92
92
92
92
92
92
92
92
92
92
92
92
92
92
92
92
92
92
92
92
92
92
92
92
92
92
92
92
92
92
92
92
92
92
92
92
92
92
92
92
92
92
92
92
92
92
92
92
92
92
92
92
92
92
92
92
92
92
92
92
92
92
92
92
92
92
92
92
92
92
92
92
92
92
92
92
92
93
93
93
93
93
93
93
93
93
93
93
93
93
93
93
93
93
93
93
93
93
93
93
93
93
93
93
93
93
93
93
93
93
93
93
93
93
93
93
93
93
93
93
93
93
93
93
93
93
93
93
93
93
93
93
93
93
93
93
93
93
93
93
93
93
93
93
93
93
93
93
93
93
93
93
93
93
93
93
93
93
93
93
93
93
93
93
93
93
93
93
93
93
93
93
93
93
93
93
93
93
93
93
96
96
96
96
96
96
96
96
96
96
96
96
96
96
96
96
96
96
96
96
96
96
96
96
96
96
96
96
96
96
96
96
96
96
96
96
96
96
96
96
96
96
96
96
96
96
96
96
96
96
96
96
96
96
96
96
96
96
96
96
96
96
96
96
96
96
96
96
96
96
96
96
96
96
96
96
96
96
96
96
96
96
96
96
96
96
96
96
96
96
96
96
96
96
96
96
96
96
96
96
96
96
96
151
151
151
151
151
151
151
151
151
151
151
151
151
151
151
151
151
151
151
151
151
151
151
151
151
151
151
151
151
151
151
151
151
151
151
151
151
151
151
151
151
151
151
151
151
151
151
151
151
151
151
151
151
151
151
151
151
151
151
151
151
151
151
151
151
151
151
151
151
151
151
151
151
151
151
151
151
151
151
151
151
151
151
151
151
151
151
151
151
151
151
151
151
151
151
151
151
151
151
151
151
151
151
153
153
153
153
153
153
153
153
153
153
153
153
153
153
153
153
153
153
153
153
153
153
153
153
153
153
153
153
153
153
153
153
153
153
153
153
153
153
153
153
153
153
153
153
153
153
153
153
153
153
153
153
153
153
153
153
153
153
153
153
153
153
153
153
153
153
153
153
153
153
153
153
153
153
153
153
153
153
153
153
153
153
153
153
153
153
153
153
153
153
153
153
153
153
153
153
153
153
153
153
153
153
153
171
171
171
171
171
171
171
171
171
171
171
171
171
171
171
171
171
171
171
171
171
171
171
171
171
171
171
171
171
171
171
171
171
171
171
171
171
171
171
171
171
171
171
171
171
171
171
171
[truncated: 850 more rows]
